# Supplementary material for: Vision-Based Collision Warning Systems with Deep Learning: A Systematic Review
Source: J Imaging. 2025 Feb 17;11(2):64. doi: 10.3390/jimaging11020064 (PMC11856197; doi:10.3390/jimaging11020064)
Supplement: Supplementary file 1 [file jimaging-11-00064-s001.zip]

Archive with 2 entries (2 files):
- PRISMA Checklist.pdf
- Risk of Bias Analysis-PROBAST.pdf
